# Supplementary material for: Nicotiana tabacum Kunitz Peptidase Inhibitor-like Protein Regulates Intercellular Transport
Source: Plants (Basel). 2025 Sep 23;14(19):2955. doi: 10.3390/plants14192955 (PMC12526089; doi:10.3390/plants14192955)
Supplement: Supplementary file 1 [file plants-14-02955-s001.zip]

Archive with 1 entries (1 files):
- plants-3829182-supplementary.pdf
